# Supplementary material for: In Silico Study of the Acquired Resistance Caused by the Secondary Mutations of KRAS G12C Protein Using Long Time Molecular Dynamics Simulation and Markov State Model Analysis
Source: Int J Mol Sci. 2022 Nov 10;23(22):13845. doi: 10.3390/ijms232213845 (PMC9694466; doi:10.3390/ijms232213845)
Supplement: Supplementary file 1 [file ijms-23-13845-s001.zip]

Archive with 1 entries (1 files):
- ijms-1977134-supplementary.pdf
